# Supplementary material for: NOD2 Polymorphisms and Their Association with Colorectal Cancer Risk: An Updated Systematic Review and Meta-Analysis
Source: Cancers (Basel). 2025 Jun 15;17(12):1999. doi: 10.3390/cancers17121999 (PMC12190208; doi:10.3390/cancers17121999)
Supplement: Supplementary file 1 [file cancers-17-01999-s001.zip]

Archive with 1 entries (1 files):
- cancers-3685161-supplementary.pdf
